# Supplementary material for: mHealth-Supported Hearing Health Training for Early Childhood Development Practitioners: An Intervention Study
Source: Int J Environ Res Public Health. 2022 Oct 31;19(21):14228. doi: 10.3390/ijerph192114228 (PMC9658621; doi:10.3390/ijerph192114228)
Supplement: Supplementary file 1 [file ijerph-19-14228-s001.zip]

Archive with 12 entries (9 files):
- .DS_Store
- Multimedia Supplementary S1/
- Multimedia Supplementary S1/.DS_Store
- Multimedia Supplementary S1/Multimedia Supplementary S1.pdf
- Multimedia Supplementary S2/
- Multimedia Supplementary S2/EARS Training_Day1.png
- Multimedia Supplementary S2/EARS Training_Day2.png
- Multimedia Supplementary S2/EARS Training_Day3.png
- Multimedia Supplementary S2/EARS Training_Day4.png
- Multimedia Supplementary S3/
- Multimedia Supplementary S3/.DS_Store
- Multimedia Supplementary S3/Multimedia Supplementary 3.pdf
